# Supplementary material for: Effects of sprint interval training compared to high intensity interval training on repeated sprint capacity and sport-specific performance in college-aged male tennis players
Source: PLoS One. 2025 Sep 19;20(9):e0332705. doi: 10.1371/journal.pone.0332705 (PMC12449013; doi:10.1371/journal.pone.0332705)
Supplement: S1 File — (XLSX) [file pone.0332705.s001.xlsx]

## Sheet: Sheet2
	RSG组						HIIT组						main effect of time		main effect of group		Time*group
	pre	post	平均差	F值	p值	偏 Eta 平方	pre	post	平均差	F值	p值	偏 Eta 平方	F	p	F	p	F	p
Maximal completed level	14.21±1.05	18.21±1.19	4.00±0.28	210.144	<.001	0.89	14.36±0.84	16.50±0.85	2.14±0.28	60.309	<.001	0.699	247.804	<.001	5.981	0.022	22.649	<.001
RSATT(s)	34.05±2.07	29.21±0.82	-4.85±0.33	210.243	<.001	0.89	33.45±1.83	31.58±1.86	-1.87±0.33	31.187	<.001	0.545	201.689	<.001	2.146	0.155	39.74	<.001
RSAbest(s)	3.28±0.21	2.86±0.07	-0.42±0.38	121.17	<.001	0.823	3.22±0.18	3.03±0.18	-0.19±0.04	26.106	<.001	0.501	129.881	<.001	1.058	0.313	17.395	<.001
Sdec(%)	3.96±1.68	2.25±1.28	-1.71±0.72	5.698	0.025	0.18	3.76±1.59	4.30±1.84	0.535±0.72	0.557	0.462	0.021	1.346	0.256	7.425	0.011	4.908	0.036
Total time to exhaustion(TTE)(s)	588.43±32.27	670.14±36.42	81.71±7.37	122.829	<.001	0.825	596.64±20.77	641.71±30.14	45.07±7.37	37.369	<.001	0.59	147.848	<.001	0.971	0.334	12.35	0.002
V̇O 2max (mL.min −1 .kg −1 )	52.84±4.22	64.50±3.85	11.67±1.70	47.093	<.001	0.644	51.79±5.15	59.6±4.44	7.83±1.7	21.236	<.001	0.45	65.789	<.001	6.398	0.018	2.541	0.123
HR max (beats.min −1 )	195.29±5.17	191.14±4.00	-4.14±1.54	7.188	0.013	0.217	193.86±4.45	192.43±3.65	-1.429±1.55	0.855	0.364	0.032	6.5	0.017	0.003	0.954	1.543	0.225
V̇E max (L.min −1 )	133.86±14.25	154.64±8.55	20.786±3.77	30.455	<.001	0.539	136.86±11.03	146.29±7.85	9.43±3.77	6.266	0.019	0.194	32.176	<.001	0.77	0.388	4.546	0.043
[La] max (mMoles.L −1 )	11.53±2.11	10.40±1.28	-1.13±0.32	12.18	0.002	0.319	11.94±1.99	10.59±1.38	-1.35±0323	17.428	<.001	0.401	29.374	<.001	0.235	0.632	0.234	0.632
Time to OBLA (s)	345.00±44.77	478.07±23.03	133.07±10.34	165.502	<.001	0.864	362.00±34.15	435，50±19.73	73.50±10.34	50.49	<.001	0.66	199.409	<.001	1.766	0.195	16.584	<.001
Time to VT2 (s)	371.79±36.53	470.36±29.61	98.57±9.06	118.441	<.001	0.82	376.14±33.70	427.57±21.56	51.43±9.05	32.241	<.001	0.554	137.136	<.001	3.881	0.06	13.546	0.001
Ball velocity (BV)(km/h)	110.28±12.55	114.30±10.74	4.02±2.10	3.662	0.067	0.123	107.47±11.39	111.30±10.94	3.82±2.1	3.318	0.08	0.113	6.975	0.014	0.513	0.48	0.004	0.949
Ball accuracy (BA)(%)	57.29±8.97	70.14±5.33	12.86±1.71	56.37	26	<.001	58.07±7.11	61.93±5.38	3.86±1.71	5.073	26	0.033	47.633	<.001	2.62	0.118	13.811	<.001
tennis performance index (TP)(a.u.)	66.36±4.70	75.50±5.02	9.14±1.51	36.304	<.001	0.583	69.10±5.67	71.14±4.93	2.05±1.51	1.819	0.189	0.065	27.187	<.001	0.294	0.592	10.936	0.003

## Sheet: Sheet1
								PRE	Hit and Turn Tennis Test	Tennis-specific RSA Test			Test to Exhaustion Specific to Tennis											POST	Hit and Turn Tennis Test	Tennis-specific RSA Test			Test to Exhaustion Specific to Tennis
	RSG								Maximal completed level	RSATT(s)	RSAbest(s)	Sdec(%)	Total time to exhaustion(TTE)(s)	Physiological measurements						Evaluation of groundstroke performance					Maximal completed level	RSATT(s)	RSAbest(s)	Sdec(%)	Total time to exhaustion(TTE)(s)	Physiological measurements						Evaluation of groundstroke performance					SIT
	N	Age(year)	Height(cm)	Mass(kg)	Training Background (year)	Competitive Level (ITN)								V̇O 2max (mL.min −1 .kg −1 )	HR max (beats.min −1 )	V̇E max (L.min −1 )	[La] max (mMoles.L −1 )	Time to OBLA (s)	Time to VT2 (s)	Ball velocity (BV)(km/h)	Ball accuracy (BA)(%)	tennis performance index (TP)(a.u.)								V̇O 2max (mL.min −1 .kg −1 )	HR max (beats.min −1 )	V̇E max (L.min −1 )	[La] max (mMoles.L −1 )	Time to OBLA (s)	Time to VT2 (s)	Ball velocity (BV)(km/h)	Ball accuracy (BA)(%)	tennis performance index (TP)(a.u.)			One training session TRIMP
	1	23	183	73.8	7	4.5			14	34.2	3.3	3.63636	592	46.4123	195	119	11.3	345	373	111.2	60	66			19	29.43	2.88	2.1875	699	69.0476	195	154.965	10.9	488.811	492.293	113.12	68	70.2016			Training Time(min)	34
	2	24	188	78.42	6	4.5			13	37.5589	3.61	4.04127	541	52.5124	202	112	12.12	312	322	128.32	54	65			16	31.21	3.02	3.34437	675	60.6826	189	144	11.6	472.028	432.653	123.421	69	74.5818			Effective Training Time (min)	10
	3	22	178	76.4	5	4.5			14	35.452	3.423	3.56997	593	55.512	197	132	13.2	353	383	131.13	48	68.7375			19	29.31	2.81	4.30605	689	61.9412	188	139	11.9	488.652	462.159	124.23	66	81.0939			HRmax	50-60%	60-70%	70-80%	80-90%	90-100%	TOTAL
	4	21	179	72.4	5	5			15	32.124	3.123	2.86263	599	56.2413	189	153	15.32	363	403	118.31	57	67.2717			19	29.12	2.89	0.761246	657	59.0644	190	138	12.12	465.957	421.116	132.53	69	85.911			Training Time(min)	0	4	20	4	6	34
	5	19	187	80.1	4	4.5			16	31.214	2.94	6.17007	621	58.2142	195	151	10.2	419	432	101.48	52	58.8949			18	28.13	2.79	0.824373	674	67.2423	194.062	153	9.88	478.014	501.712	105.213	69	74.2659			TRIMP	0	8	60	16	30	114
	6	23	183	73.3	6	4			14	33.1231	3.121	6.12977	589	52.1231	201	137	13.12	322	377	109.48	48	62.992			19	28.51	2.81	1.45907	685	68.3397	191	161	9.576	485.816	506.124	98.1243	74	73.3755
	7	24	182	72.8	5	4.5			13	35.6859	3.341	6.81203	562	54.2131	188	118	13.3	287	299	98.413	59	62.9652			18	29.31	2.88	1.77083	655	58.8846	187	155	10.688	464.539	432.893	102.421	76	76.0599			Total training session TRIMP
	8	22	178	74.7	4	5			13	36.213	3.543	2.20999	577	49.5214	187	120	11.2	273	328	104.98	48	61.192			19	30.31	2.99	1.37124	698	67.76	195.556	163.053	11	509.117	498.141	104.55	73	75.6885			HRmax(bpm)	198.7±9.9
	9	19	176	73.3	5	4.5			14	35.523	3.4242	3.74102	548	49.5124	191	137	10.9	311	374	93.13	77	73.9696			16	28.312	2.81	0.754448	601	61.1801	186	164	10.7	438.366	449.769	112.34	78	81.1408			Avg HR(bpm)	178.3±10.3
	10	24	187	79.4	6	4.5			13	35.133	3.4524	1.76399	542	48.2131	195	117	14.23	312	341	103.11	48	65.7			18	28.9842	2.78	4.25971	635	64.6412	186.555	162	11.8	463.166	475.213	106.421	69	74.7809			Total Training Time(min)	816
	11	23	175	70.8	7	4.5			14	35.234	3.33432	5.67068	584	46.213	200	148	10.54	346	389	114.94	58	75.1913			17	29.389	2.84	3.48239	603	61.3837	190	159	9.57	439.825	451.266	114.23	70	71.407			Effective Training Time (min)	240
	12	24	183	76.4	5	5			15	32.552	3.211	1.37652	636	56.4123	197	137	8.789	401	395	128.111	59	71.9658			19	29.653	2.89	2.60554	703	69.4427	200.412	155.851	8.65	512.764	510.512	129.213	64	74.8888			HRmax	50-60%	60-70%	70-80%	80-90%	90-100%	TOTAL
	13	21	184	79.4	6	4			15	31.555	3.04	3.79934	617	57.2412	194	147	9.2	389	388	107.93	61	64.8235			18	28.695	2.78	3.21942	685	67.6647	193	161	9.11	479.021	482.434	110.213	59	65.5864			Total Training Time(min)	0	96	480	96	144	816
	14	24	187	78.9	6	4.5			16	31.213	3.01	3.69767	637	57.4123	203	146	8.1	397	401	93.44	73	63.868			20	28.534	2.82	1.1844	723	65.798	189.893	155	8.01	505.594	469.125	124.213	78	78.3771			Total TRIMP	0	192	1440	384	720	2736
	M	22.3571	182.143	75.7229	5.5	4.53571			14.2143	34.0558	3.27664	3.96295	588.429	52.8396	195.286	133.857	11.5371	345	371.786	110.284	57.2857	66.3265			18.2143	29.2069	2.85643	2.25219	670.143	64.5052	191.106	154.634	10.3931	477.977	470.386	114.303	70.1429	75.5256
	D	1.78054	4.32981	3.09828	0.94054	0.307864			1.0509	2.06674	0.206944	1.683	32.265	4.22321	5.1654	14.2497	2.1207	44.7661	36.5349	12.5477	8.97371	4.72377			1.18831	0.820443	0.0744836	1.28006	36.4203	3.84961	4.07185	8.55615	1.28505	22.9396	29.6185	10.7389	5.33288	5.04588
																									18	30.4	3		685	65.5	190	147	10.3	479	467	114.5	70	75
										Best sprint during RSA (RSA Best ), total time of the 10 sprints (RSA TT ), sprint decrement during RSA (S dec ).			TTE=total time to exhaustion; V̇O 2max =maximal oxygen uptake; HR max =maximal oxygen uptake; V̇E max =maximal ventilation; [La - ] max =maximal lactate concentration; OBLA=onset of blood lactate accumulation, at 4 mMoles.L −1; VT2=second ventilatory threshold..																TTE=total time to exhaustion; V̇O 2max =maximal oxygen uptake; HR max =maximal oxygen uptake; V̇E max =maximal ventilation; [La - ] max =maximal lactate concentration; OBLA=onset of blood lactate accumulation, at 4 mMoles.L −1; VT2=second ventilatory threshold..
								PRE	Hit and Turn Tennis Test	Tennis-specific RSA Test			Test to Exhaustion Specific to Tennis											POST	Hit and Turn Tennis Test	Tennis-specific RSA Test			Test to Exhaustion Specific to Tennis
	HIIT								Maximal completed level	RSATT(s)	RSAbest(s)	Sdec(%)	Total time to exhaustion(TTE)(s)	Physiological measurements						Evaluation of groundstroke performance					Maximal completed level	RSATT(s)	RSAbest(s)	Sdec(%)	Total time to exhaustion(TTE)(s)	Physiological measurements						Evaluation of groundstroke performance					HIIT
	N	Age(year)	Height(cm)	Mass(kg)	Training Background (year)	Competitive Level (ITN)								V̇O 2max (mL.min −1 .kg −1 )	HR max (beats.min −1 )	V̇E max (L.min −1 )	[La] max (mMoles.L −1 )	Time to OBLA (s)	Time to VT2 (s)	Ball velocity (BV)(km/h)	Ball accuracy (BA)(%)	tennis performance index (TP)(a.u.)								V̇O 2max (mL.min −1 .kg −1 )	HR max (beats.min −1 )	V̇E max (L.min −1 )	[La] max (mMoles.L −1 )	Time to OBLA (s)	Time to VT2 (s)	Ball velocity (BV)(km/h)	Ball accuracy (BA)(%)	tennis performance index (TP)(a.u.)			One training session TRIMP
	1	21	188	80.5	5	5			14	33.3	3.21	3.73832	581	52.9	196	136	12.642	366	399	102.95	62	68.7292			16	32.32	3.131	3.22581	625.975	67.3092	194	142.069	11.1	426.227	425.476	112.3	65	74.1458			Training Time(min)	64.5
	2	23	176	75.6	6	4.5			14	35.412	3.314	6.85576	595	49.412	198	115	12.312	362	381	124.4	44	70.1667			17	33.32	3.22	3.47826	664.301	64.4952	193	150.768	11.7	452.323	445.47	129.31	53	76.241			Effective Training Time (min)	13.5
	3	23	173	70.6	4	5			15	33.2312	3.23131	2.84126	583	56.2413	191	142	12.3	386	402	96.1232	65	67.1347			16	32.23	3.09	4.30421	625.224	60.7014	189	141.899	10.4	443.848	419.266	100.2	66	69			HRmax	50-60%	60-70%	70-80%	80-90%	90-100%	TOTAL
	4	24	183	80.1	6	4.5			13	36.765	3.56333	3.17596	565	43.1231	201	117	14.2	310	352	90.132	62	63.3883			16	33.65	3.231	4.14732	642	62.3301	198	136.418	12.5	455.758	430.516	94.31	65	67			Training Time(min)	0	15	35	4	10.5	64.5
	5	22	184	76.9	3	4.5			15	32.123	3.02231	6.28625	595	50.2131	194	148	10.6	369	405	100.42	64	68.5083			17	29.48	2.893	1.90114	664.301	64.4952	188	150.768	9.42	441	445.47	102.34	67	69			TRIMP	0	30	105	16	52.5	203.5
	6	21	188	79.4	6	5			14	33.1313	3.2232	2.79018	588	43.6499	190	142	14	367	356	104.41	59	68.0875			16	30.48	2.98	2.28188	625.224	60.7014	194	141.899	9.56	417.193	419.266	107.542	63	79
	7	23	176	70.5	6	4.5			15	32.1231	3.12313	2.85553	612	57.1231	201	151	13.2	359	406	123.545	68	83.2804			16	30.56	2.891	5.70737	642	56.8142	193	145.706	11.4	428.387	430.516	123.21	70	75			Total training session TRIMP
	8	24	176	73.3	7	4.5			14	35.213	3.4123	3.19433	584	56.4123	194	132	13.4	365	388	114.76	57	74.6783			16	34.23	3.33	2.79279	611	54.0708	192	138.671	12.42	407.702	404.305	119.449	56	72			HRmax(bpm)	198.3±8.3
	9	24	181	70.5	6	4			15	32.1313	3.111	3.28287	632	57.2132	190	138	10.1	401	389	99.534	54	59.0515			17	30.58	2.913	4.97769	664.301	58.7877	199	150.768	9.53	443.268	439.575	103.984	63	69			Avg HR(bpm)	169.3±10.4
	10	21	180	73.5	4	4.5			16	30.5123	2.95	3.43153	633	57.2131	189	152	9.11	411	412	112.421	54	69.3421			19	28.98	2.71	6.93727	722.847	63.9688	187	167.865	9.32	482.335	478.316	114.131	59	69.4961			Total Training Time(min)	1548
	11	24	183	75.3	6	5			14	35.312	3.412	3.49355	592	47.1231	188	132	11.4	312	321	118.52	51	70.6333			16	33.57	3.15	6.57143	608.714	53.8685	194	141.36	11	414.473	397.531	121.49	56	71.2458			Effective Training Time (min)	324
	12	23	184	80.6	5	5			13	35.2143	3.4132	3.17092	574	46.1242	192	134	15.21	295	298	95.876	68	68.2817			16	33.43	3.1221	7.07537	618.87	54.7673	193	143.719	12.4123	421.389	404.164	100.423	69	68.0077			HRmax	50-60%	60-70%	70-80%	80-90%	90-100%	TOTAL
	13	22	182	75.32	6	4.5			15	31.6985	3.1313	1.23121	621	54.2132	191	134	9.213	386	385	100.424	52	63.51			16	29.121	2.77	5.12996	623.456	55.1731	187	144.784	8.5445	424.512	407.159	104.52	58	65.2367			Total Training Time(min)	0	360	840	96	252	1548
	14	19	188	81.231	4	4.5			14	32.1231	3.0213	6.32211	598	54.1231	199	143	9.53	379	372	121.134	53	72.5558			17	30.18	2.97	1.61616	646.758	57.2352	193	150.195	8.967	440.378	439.602	124.985	57	73.0503			Total TRIMP	0	720	2520	384	1260	4884
	M	22.4286	181.571	75.9536	5.28571	4.64286			14.3571	33.4493	3.22417	3.76213	596.643	51.7918	193.857	136.857	11.9441	362	376.143	107.475	58.0714	69.0963			16.5	31.5808	3.02865	4.29619	641.784	59.6227	192.429	146.206	10.591	435.628	427.617	111.3	61.9286	71.2445
	D	1.50457	4.87875	3.94418	1.13873	0.305625			0.841897	1.82751	0.179416	1.59187	20.772	5.14699	4.45243	11.0304	1.98553	34.1535	33.6974	11.393	7.10865	5.67437			0.85485	1.86289	0.18209	1.84183	30.1506	4.4437	3.65249	7.77665	1.37714	19.7623	21.6129	10.9433	5.38465	3.86525
